# Supplementary material for: VvPL15 Is the Core Member of the Pectate Lyase Gene Family Involved in Grape Berries Ripening and Softening
Source: Int J Mol Sci. 2023 May 26;24(11):9318. doi: 10.3390/ijms24119318 (PMC10253464; doi:10.3390/ijms24119318)
Supplement: Supplementary file 1 [file ijms-24-09318-s001.zip]

Archive with 1 entries (1 files):
- ijms-2290210-supplementary.pdf
